# Supplementary material for: Internal validation study to assess the SeqStudio™ for human identification’s performance
Source: Int J Legal Med. 2023 May 17;137(4):971–80. doi: 10.1007/s00414-023-03016-y (PMC10247830; doi:10.1007/s00414-023-03016-y)
Supplement: Supplementary file 2 — Table S1 Precision results of the SeqStudio™ for HID using GlobalFiler™ IQC allelic ladder. For each locus, the allele, the average minimum and maximum size value in bp, the Standard Deviation (SD), and the allele size range in bp are reported. Table S2 Allele that differer in 1-bp resolution at TH01, D2S441, D1S1656, and D12S391 loci. Table S3 Stutter mean percentages, minimum and maximum stutter percentages, standard deviations (SD), and stutter filter for the GlobalFiler™ IQC marker set on the SeqStudio™ for HID. The sample set was DNA control 007-B at concentrations of 2, 1, and 0.5 ng/μl [file 414_2023_3016_MOESM2_ESM.xlsx]

## Sheet: Table S1
Table S1 Precision results of the SeqStudio™ for HID using GlobalFiler™ IQC allelic ladder. For each locus, the allele, the average minimum and maximum size value in bp, the Standard Deviation (SD), and the allele size range in bp are reported
	Allele	Mean	Standard Deviation (SD)	Allele Size Range (bp)
		(Min-Max)
	AMEL
	X	101.97-102.08	0.037	0.11
	Y	107.83-107.88	0.026	0.05
	CSF1PO
	6	283.4-283.49	0.030	0.09
	7	287.39-287.51	0.044	0.12
	8	291.34-291.49	0.050	0.15
	9	295.36-295.48	0.044	0.12
	10	299.3-299.47	0.064	0.17
	11	303.32-303.44	0.044	0.12
	12	307.29-307.44	0.052	0.15
	13	311.3-311.4	0.036	0.1
	14	315.36-315.47	0.039	0.11
	15	319.44-319.63	0.065	0.19
	D10S1248
	8	86.96-87.07	0.042	0.11
	9	90.91-91.01	0.041	0.1
	10	94.83-94.96	0.051	0.13
	11	98.83-98.93	0.048	0.1
	12	102.76-102.87	0.037	0.11
	13	106.76-106.9	0.062	0.14
	14	110.73-110.83	0.043	0.1
	15	114.66-114.77	0.054	0.11
	16	118.51-118.67	0.055	0.16
	17	122.4-122.52	0.057	0.12
	18	126.17-126.43	0.084	0.26
	19	130.03-130.23	0.059	0.2
	D12S391
	14	215.43-215.52	0.039	0.09
	15	219.46-219.56	0.047	0.1
	16	223.47-223.57	0.038	0.1
	17	227.38-227.45	0.023	0.07
	18	231.29-231.44	0.052	0.15
	19	235.21-235.34	0.048	0.13
	20	239.21-239.38	0.068	0.17
	21	243.22-243.34	0.052	0.12
	22	247.15-247.24	0.042	0.09
	23	251.21-251.32	0.045	0.11
	24	255.19-255.36	0.055	0.17
	25	259.14-259.3	0.060	0.16
	26	263.06-263.19	0.053	0.13
	27	267.19-267.35	0.052	0.16
	19.3	238.26-238.41	0.056	0.15
	D13S317
	5	199.55-199.64	0.046	0.09
	6	203.57-203.67	0.033	0.1
	7	207.62-207.72	0.035	0.1
	8	211.77-211.88	0.051	0.11
	9	215.88-215.94	0.030	0.06
	10	219.91-220	0.047	0.09
	11	223.94-224.03	0.028	0.09
	12	227.96-228.13	0.058	0.17
	13	231.98-232.06	0.031	0.08
	14	235.9-236.03	0.042	0.13
	15	239.91-240	0.047	0.09
	16	244.11-244.15	0.012	0.04
	D16S539
	5	229.53-229.67	0.045	0.14
	8	241.61-241.72	0.051	0.11
	9	245.72-245.82	0.043	0.1
	10	249.82-249.91	0.042	0.09
	11	253.81-253.89	0.034	0.08
	12	257.77-257.9	0.049	0.13
	13	261.75-261.86	0.051	0.11
	14	265.77-265.89	0.050	0.12
	15	269.8-269.94	0.055	0.14
	D18S51
	7	264.72-264.84	0.045	0.12
	9	273.01-273.05	0.016	0.04
	10	277.08-277.18	0.034	0.1
	11	281.23-281.31	0.040	0.08
	12	285.32-285.41	0.036	0.09
	13	289.42-289.51	0.040	0.09
	14	293.52-293.59	0.028	0.07
	15	297.62-297.72	0.037	0.1
	16	301.66-301.76	0.041	0.1
	17	305.77-305.84	0.027	0.07
	18	309.87-309.97	0.034	0.1
	19	314-314.09	0.032	0.09
	20	318.18-318.24	0.027	0.06
	21	322.34-322.45	0.050	0.11
	22	326.49-326.64	0.050	0.15
	23	330.65-330.79	0.052	0.14
	24	334.73-334.85	0.043	0.12
	25	338.82-338.92	0.046	0.1
	26	342.96-343.12	0.048	0.16
	27	347.14-347.27	0.045	0.13
	10.2	279.11-279.12	0.005	0.01
	13.2	291.34-291.45	0.041	0.11
	14.2	295.45-295.56	0.036	0.11
	D19S433
	6	118.98-119.15	0.071	0.17
	7	122.67-122.8	0.063	0.13
	8	126.36-126.52	0.066	0.16
	9	130.12-130.23	0.041	0.11
	10	133.79-133.96	0.053	0.17
	11	137.54-137.7	0.057	0.16
	12	141.3-141.49	0.062	0.19
	13	145.11-145.32	0.071	0.21
	14	149-149.14	0.060	0.14
	15	152.8-152.99	0.057	0.19
	16	156.68-156.87	0.064	0.19
	17	160.54-160.73	0.079	0.19
	12.2	143.25-143.36	0.051	0.11
	13.2	147.06-147.25	0.056	0.19
	14.2	150.95-151.09	0.064	0.14
	15.2	154.83-154.93	0.038	0.1
	16.2	158.7-158.8	0.047	0.1
	17.2	162.54-162.65	0.046	0.11
	18.2	166.43-166.61	0.064	0.18
	19.2	170.3-170.45	0.053	0.15
	D1S1656
	9	160.83-160.92	0.029	0.09
	10	164.8-164.94	0.052	0.14
	11	168.77-168.87	0.043	0.1
	12	172.74-172.86	0.035	0.12
	13	176.73-176.84	0.030	0.11
	14	180.81-180.9	0.032	0.09
	15	184.68-184.79	0.038	0.11
	16	188.72-188.78	0.023	0.06
	17	192.72-192.8	0.027	0.08
	14.3	183.78-183.89	0.039	0.11
	15.3	187.82-187.89	0.026	0.07
	16.3	191.77-191.87	0.032	0.1
	17.3	195.78-195.9	0.043	0.12
	18.3	199.82-199.91	0.042	0.09
	19.3	203.78-203.85	0.026	0.07
	20.3	207.74-207.9	0.049	0.16
	D21S11
	24	184.68-184.79	0.041	0.11
	25	188.72-188.82	0.032	0.1
	26	192.76-192.89	0.042	0.13
	27	196.87-197.02	0.050	0.15
	28	200.88-200.99	0.050	0.11
	29	204.83-204.97	0.041	0.14
	30	208.88-209.05	0.063	0.17
	31	212.94-213.11	0.060	0.17
	32	217.05-217.09	0.021	0.04
	33	221.13-221.16	0.011	0.03
	34	225.12-225.24	0.047	0.12
	35	229.11-229.23	0.037	0.12
	36	232.94-233.05	0.037	0.11
	37	237.04-237.11	0.030	0.07
	38	240.99-241.08	0.046	0.09
	24.2	186.66-186.78	0.040	0.12
	28.2	202.83-202.96	0.040	0.13
	29.2	206.95-207.1	0.052	0.15
	30.2	210.9-211.09	0.073	0.19
	31.2	214.99-215.08	0.039	0.09
	32.2	219.09-219.12	0.010	0.03
	33.2	223.04-223.11	0.024	0.07
	34.2	227.03-227.19	0.055	0.16
	35.2	231.03-231.17	0.044	0.14
	D22S1045
	8	90.57-90.68	0.036	0.11
	9	93.56-93.67	0.042	0.11
	10	96.49-96.64	0.055	0.15
	11	99.51-99.61	0.035	0.1
	12	102.46-102.57	0.055	0.11
	13	105.5-105.53	0.016	0.03
	14	108.46-108.56	0.032	0.1
	15	111.48-111.51	0.012	0.03
	16	114.47-114.48	0.005	0.01
	17	117.39-117.48	0.035	0.09
	18	120.28-120.37	0.047	0.09
	19	123.23-123.27	0.016	0.04
	D2S1338
	11	281.94-282.04	0.030	0.1
	12	285.93-286.03	0.034	0.1
	13	289.94-290.04	0.041	0.1
	14	293.96-294.06	0.038	0.1
	15	297.99-298.08	0.035	0.09
	16	301.92-302.03	0.043	0.11
	17	305.95-306.11	0.052	0.16
	18	309.96-310.06	0.034	0.1
	19	314-314.09	0.047	0.09
	20	318.15-318.24	0.038	0.09
	21	322.25-322.36	0.050	0.11
	22	326.31-326.45	0.050	0.14
	23	330.29-330.51	0.067	0.22
	24	334.37-334.49	0.041	0.12
	25	338.36-338.53	0.046	0.17
	26	342.48-342.56	0.026	0.08
	27	346.49-346.65	0.057	0.16
	28	350.64-350.8	0.052	0.16
	D2S441
	8	79.29-79.3	0.005	0.01
	9	83.29-83.41	0.042	0.12
	10	87.33-87.4	0.019	0.07
	11	91.37-91.47	0.034	0.1
	12	95.32-95.45	0.043	0.13
	13	99.31-99.41	0.033	0.1
	14	103.34-103.36	0.010	0.02
	15	107.39-107.49	0.033	0.1
	16	111.48-111.51	0.012	0.03
	17	115.51-115.63	0.055	0.12
	11.3	94.44-94.56	0.045	0.12
	D3S1358
	9	100.1-100.11	0.004	0.01
	10	104.23-104.25	0.010	0.02
	11	108.37-108.42	0.022	0.05
	12	112.45-112.47	0.010	0.02
	13	116.54-116.64	0.041	0.1
	14	120.56-120.65	0.032	0.09
	15	124.52-124.65	0.048	0.13
	16	128.6-128.75	0.045	0.15
	17	132.69-132.82	0.050	0.13
	18	136.69-136.79	0.031	0.1
	19	140.65-140.75	0.050	0.1
	20	144.87-144.99	0.034	0.12
	D5S818
	7	139.72-139.82	0.043	0.1
	8	143.72-143.83	0.039	0.11
	9	147.76-147.84	0.029	0.08
	10	151.78-151.88	0.039	0.1
	11	155.81-155.92	0.038	0.11
	12	159.81-159.91	0.048	0.1
	13	163.8-163.92	0.046	0.12
	14	167.78-167.91	0.050	0.13
	15	171.75-171.89	0.041	0.14
	16	175.79-175.89	0.043	0.1
	17	179.73-179.82	0.042	0.09
	18	183.78-183.86	0.032	0.08
	D7S820
	6	263.58-263.69	0.042	0.11
	7	267.6-267.7	0.031	0.1
	8	271.59-271.73	0.052	0.14
	9	275.66-275.72	0.019	0.06
	10	279.65-279.74	0.040	0.09
	11	283.66-283.75	0.031	0.09
	12	287.66-287.72	0.022	0.06
	13	291.66-291.72	0.021	0.06
	14	295.62-295.72	0.037	0.1
	15	299.56-299.73	0.055	0.17
	D8S1179
	5	117.67-117.76	0.036	0.09
	6	121.66-121.78	0.057	0.12
	7	125.68-125.78	0.032	0.1
	8	129.66-129.77	0.049	0.11
	9	133.7-133.78	0.033	0.08
	10	137.7-137.81	0.042	0.11
	11	141.77-141.87	0.041	0.1
	12	145.81-145.97	0.056	0.16
	13	150.02-150.07	0.025	0.05
	14	154.12-154.19	0.029	0.07
	15	158.23-158.26	0.009	0.03
	16	162.3-162.38	0.024	0.08
	17	166.4-166.46	0.017	0.06
	18	170.45-170.5	0.020	0.05
	19	174.51-174.63	0.045	0.12
	DYS391
	7	368.17-368.29	0.036	0.12
	8	372.25-372.41	0.056	0.16
	9	376.35-376.43	0.030	0.08
	10	380.39-380.49	0.052	0.1
	11	384.48-384.61	0.045	0.13
	12	388.43-388.56	0.054	0.13
	13	392.57-392.71	0.054	0.14
	FGA
	13	225.25-225.42	0.067	0.17
	14	229.33-229.44	0.034	0.11
	15	233.4-233.55	0.045	0.15
	16	237.45-237.56	0.042	0.11
	17	241.61-241.7	0.032	0.09
	18	245.72-245.91	0.054	0.19
	19	249.91-250	0.042	0.09
	20	253.92-254.07	0.058	0.15
	21	258.01-258.11	0.035	0.1
	22	262.09-262.12	0.009	0.03
	23	266.15-266.24	0.027	0.09
	24	270.2-270.3	0.034	0.1
	25	274.34-274.45	0.040	0.11
	26	278.48-278.58	0.039	0.1
	27	282.47-282.64	0.054	0.17
	28	286.6-286.69	0.028	0.09
	29	290.65-290.83	0.054	0.18
	30	294.83-294.97	0.051	0.14
	26.2	280.53-280.7	0.064	0.17
	30.2	296.47-296.65	0.058	0.18
	31.2	300.61-300.7	0.038	0.09
	32.2	304.61-304.74	0.042	0.13
	33.2	308.72-308.81	0.031	0.09
	42.2	346.02-346.21	0.060	0.19
	43.2	350.22-350.32	0.035	0.1
	44.2	354.34-354.47	0.045	0.13
	45.2	358.49-358.68	0.064	0.19
	46.2	362.51-362.73	0.074	0.22
	47.2	366.63-366.79	0.061	0.16
	48.2	370.82-370.98	0.058	0.16
	50.2	379.04-379.23	0.061	0.19
	51.2	383.22-383.42	0.057	0.2
	SE33
	8	324.78-324.91	0.054	0.13
	9	328.93-329.09	0.056	0.16
	11	337.18-337.29	0.044	0.11
	12	341.29-341.4	0.051	0.11
	13	345.37-345.52	0.047	0.15
	14	349.56-349.67	0.035	0.11
	15	353.68-353.78	0.032	0.1
	16	357.83-357.94	0.044	0.11
	17	361.98-362.16	0.057	0.18
	18	366.07-366.22	0.050	0.15
	19	370.16-370.31	0.049	0.15
	20	374.34-374.51	0.054	0.17
	21	378.44-378.55	0.042	0.11
	35	436.54-436.76	0.078	0.22
	36	440.66-440.88	0.059	0.22
	37	444.75-444.97	0.073	0.22
	20.2	376.35-376.53	0.058	0.18
	21.2	380.49-380.59	0.034	0.1
	22.2	384.6-384.7	0.034	0.1
	23.2	388.83-388.94	0.043	0.11
	24.2	392.96-393.1	0.052	0.14
	25.2	397.09-397.19	0.040	0.1
	26.2	401.29-401.41	0.052	0.12
	27.2	405.38-405.52	0.048	0.14
	28.2	409.41-409.58	0.050	0.17
	29.2	413.59-413.79	0.073	0.2
	30.2	417.78-417.99	0.076	0.21
	31.2	421.95-422.09	0.053	0.14
	32.2	426.19-426.3	0.040	0.11
	33.2	430.31-430.54	0.079	0.23
	34.2	434.48-434.6	0.038	0.12
	35.2	438.59-438.72	0.056	0.13
	4.2	310.27-310.34	0.026	0.07
	6.3	319.63-319.81	0.058	0.18
	TH01
	4	179.82-179.91	0.042	0.09
	5	183.78-183.89	0.036	0.11
	6	187.82-187.94	0.040	0.12
	7	191.86-191.95	0.031	0.09
	8	195.89-195.96	0.029	0.07
	9	199.91-200	0.032	0.09
	10	203.87-204	0.042	0.13
	11	207.88-207.99	0.035	0.11
	13.3	218.93-219.03	0.044	0.1
	9.3	202.92-203.05	0.040	0.13
	TPOX
	5	340.18-340.28	0.050	0.1
	6	344.17-344.4	0.074	0.23
	7	348.32-348.44	0.051	0.12
	8	352.28-352.5	0.069	0.22
	9	356.34-356.48	0.044	0.14
	10	360.37-360.57	0.063	0.2
	11	364.4-364.56	0.052	0.16
	12	368.45-368.58	0.039	0.13
	13	372.44-372.62	0.059	0.18
	14	376.45-376.66	0.078	0.21
	15	380.49-380.68	0.079	0.19
	vWA
	11	158.32-158.43	0.049	0.11
	12	162.27-162.38	0.046	0.11
	13	166.25-166.4	0.054	0.15
	14	170.39-170.5	0.044	0.11
	15	174.35-174.45	0.042	0.1
	16	178.3-178.47	0.046	0.17
	17	182.34-182.44	0.040	0.1
	18	186.3-186.42	0.043	0.12
	19	190.34-190.43	0.028	0.09
	20	194.37-194.44	0.026	0.07
	21	198.3-198.4	0.042	0.1
	22	202.28-202.4	0.046	0.12
	23	206.06-206.22	0.053	0.16
	24	210.54-210.64	0.040	0.1
	Yindel
	1	85.03-85.11	0.024	0.08
	2	90.22-90.38	0.051	0.16

## Sheet: Table S2
Table S2 Allele that differer in 1-bp resolution at TH01, D2S441, D1S1656, and D12S391 loci
	Locus	Allele that differ in 1-bp	Min-Max Resolution	Mean R-value
	TH01	9.3-10	1.10-1.23	1.16
	D2S441	11.3-12	1.03-1.11	1.49
	D1S1656	14.3-15	1.01-1.24	1.15
		15.3-16	1.14-1.29	1.23
		16.3-17	1.14-1.32	1.20
	D12S391	19.3-20	1.19-1.28	1.23

## Sheet: Table S3
Table S3 Stutter mean percentages, minimum and maximum stutter percentages, standard deviations (SD), and stutter filter for the GlobalFiler™ IQC marker set on the SeqStudio™ for HID. The sample set was DNA control 007-B at concentrations of 2, 1, and 0.5 ng/µl
	Locus	Number of observations	Stutter mean (%)	Stutter min. (%)	Stutter max. (%)	SD	Stutter % filter a	Stutter % filter b
	D3S1358	15	4.4	0.44	7.1	2.77	12.73	10.98
	vWA	18	4.47	2.89	7.43	1.33	8.45	10.73
	D16S539	11	2.06	0.28	3.8	1.4	6.26	9.48
	CSF1PO	12	3.8	0.46	5.95	1.98	9.75	8.77
	TPOX	9	1.45	1.21	2	0.28	2.3	5.55
	D8S1179	15	4.12	0.8	7.05	2.67	12.12	9.6
	D21S11	24	4.72	0.59	7.81	2.51	12.25	10.45
	D18S51	18	4.73	0.61	6.56	1.46	9.1	12.42
	DYS391	10	5.1	1.03	6.22	1.47	9.53	7.43
	D2S441	15	1.39	0.29	3.92	1.26	5.17	8.1
	D19S433	14	3.69	0.66	6.61	2.61	11.54	9.97
	TH01	13	1.63	1.06	2.3	0.38	2.78	4.45
	FGA	19	8.21	0.48	13.27	3.81	19.65	11.55
	D22S1045 (±3bp)	24	4.71	0.59	9.14	2.96	13.59	16.26
	D5S818	12	3.47	0.32	5.53	2.27	10.29	9.16
	D13S317	12	3.44	0.38	5	1.86	9.02	9.19
	D7S820	18	3.42	0.68	6.04	2.09	9.69	8.32
	SE33 (±4bp, -2bp)	32	4.35	0.37	8.25	2.77	12.64	14.49
	D10S1248	18	5.77	1.03	7.61	1.55	10.42	11.46
	D1S1656	24	4.89	0.67	8.73	2.88	13.53	12.21
	D12S391	9	5.48	1	7.05	1.77	10.78	13.66
	D2S1338	17	6.73	0.38	9.68	2.54	14.33	11.73
	a Mean + 3 SD calculated in the internal validation study of the forensic genetics laboratory in this study
	b Mean + 3 SD reported by GlobalFiler™ IQC guide [6]
